# Supplementary material for: The Use of BASILICA Technique to Prevent Coronary Obstruction in a TAVI-TAVI Procedure
Source: J Clin Med. 2021 Nov 26;10(23):5534. doi: 10.3390/jcm10235534 (PMC8658292; doi:10.3390/jcm10235534)
Supplement: Supplementary file 1 [file jcm-10-05534-s001.zip]

Archive with 1 entries (1 files):
- jcm-1409352-SI.pdf
